# Supplementary material for: Histone methyltransferase DOT1L coordinates AR and MYC stability in prostate cancer
Source: Nat Commun. 2020 Aug 19;11:4153. doi: 10.1038/s41467-020-18013-7 (PMC7438336; doi:10.1038/s41467-020-18013-7)
Supplement: Supplementary file 4 — Supplementary Data 1 [file 41467_2020_18013_MOESM4_ESM.xlsx]

## Sheet: Sheet1
Supplementary Table 1.	Total spectra counts
Protein ID	DMSO normalized to IgG	EPZ normalized to IgG
MYH10	260	132
MYO6	130	0
MYH14	73	20
MYO5A	64	11
AR	62	25
SEC16A	59	59
CDC42BPG	41	19
KRT18	38	52
KRT8	35	47
JUP	34	4
UBB	30	15
CLTC	28	17
TPM3	28	8
PSMD2	27	4
MYO1D	24	5
DSG2	24	0
PABPC1	24	4
EEF2	23	0
PCM1	23	0
EIF4A1	21	2
MCM7	20	0
TPM4	19	7
CDK1	19	0
MME	19	0
RAB11FIP1	19	5
TPM1	19	9
BRAT1	18	1
MAGED1	18	2
EPPK1	17	0
PRDX4	17	10
USP54	16	5
HSPD1	16	2
RACK1	16	0
PSMC4	14	3
GCN1	14	3
SQSTM1	13	6
PSMC1	13	2
CCT6A	12	4
CCDC51	12	5
XRN2	12	3
HSPA5	11	13
DDX3X	11	5
CAPZA1	10	0
MYO1C	10	3
SLC25A6	10	2
HSPA9	10	2
FOLH1	10	3
SLC25A5	9	11
DSP	9	0
HSPB1	9	3
PRKD1	9	0
RPL18A	9	8
KPNA2	9	0
HNRNPH1	9	4
PPP1CB	9	0
HAX1	9	2
AP1M2	9	1
NCOR1	9	0
PSMA7	9	0
NEK9	9	3
MYL6	8	21
FLII	8	2
ATP5A1	8	4
PSMD1	8	2
FLOT1	8	0
ENO1	8	3
ATP6V1A	8	4
MYO5B	8	2
PSMD11	8	0
CEP131	8	0
GNAI3	8	0
RPS11	7	1
NUP188	7	4
PSMC3	7	0
CKB	7	0
TOM1	7	0
GAPDH	7	3
RAN	7	1
PSMC2	7	0
ABCD3	7	8
PSMC6	7	1
MARC1	7	0
SEC23B	7	0
AAAS	7	3
UBXN6	7	0
ILF2	7	0
PKM	7	0
MYO5C	6	5
ACTR3	6	2
TKT	6	1
FLOT2	6	3
RPS23	6	3
SUMO2	6	0
HPS6	6	0
TCP1	6	5
AHCYL1	6	1
FADS2	6	3
PSMB5	6	1
MCM2	6	1
PSMC5	6	0
PSMD7	6	0
RRM2	6	0
PSMA2	5	0
TJP1	5	0
KRT3	5	9
CALM1	5	1
RPL24	5	4
GLUL	5	0
GDF15	5	0
DYNC1H1	5	3
GNB2	5	1
TELO2	5	1
CAPZA2	5	0
FAM83D	5	0
TOM1L2	5	0
GDI1	5	3
PSMB4	5	0
GNAI1	5	0
TSEN34	5	0
PSMA6	5	0
LRRC58	5	0
HNRNPH3	5	0
HIST1H4A	4	2
RPS8	4	3
RNF213	4	3
ACSL3	4	0
PHB2	4	4
LDHA	4	2
TARDBP	4	0
TOLLIP	4	0
ARPC1A	4	0
MYCBP2	4	0
KMT2D	4	1
RPS3	4	0
UBR5	4	0
PSMD14	4	0
CPSF7	4	4
CSE1L	4	1
HNRNPU	4	0
RPS6	4	2
LARP1	4	2
PSMD6	4	0
PGAM5	4	0
CDC42BPA	4	0
CCT4	4	0
RPS6KA1	4	1
RPL23	4	2
MLF2	4	2
APRT	4	1
PSMA1	4	1
CYFIP1	4	0
EXPH5	4	0
SNRNP200	4	0
ACY1	4	1
TXNRD1	4	0
DHX15	4	0
EFTUD2	4	0
SF3B1	4	0
MMS19	4	0
CSNK2A1	4	0
PRPF8	4	0
VPS51	4	0
RBM14	4	0
POLD1	4	0
YES1	4	0
MYO1B	3	2
LIMCH1	3	8
CAPZB	3	3
GNAS	3	3
TMOD3	3	0
PSMD12	3	0
HUWE1	3	0
TRIM25	3	0
RPS5	3	1
RPS4X	3	0
GNB1	3	0
CAND1	3	0
GRSF1	3	2
FAF2	3	2
MAOA	3	4
PSMB1	3	3
RPL27A	3	0
ASNS	3	0
RNF31	3	0
RPL3	3	2
DPY30	3	2
RPS7	3	1
DHX9	3	1
EIF3I	3	0
SEC13	3	2
SFPQ	3	2
RPS16	3	0
METTL13	3	0
PSMD3	3	0
NUBP2	3	0
ME1	3	0
PAICS	3	0
FANCG	3	0
TRIB3	3	0
G3BP1	3	0
DPH1	3	0
EIF2S1	3	0
PSMD13	3	0
TKFC	3	0
TYSND1	3	0
HNRNPM	3	0
UBAP2L	3	0
AURKB	3	0
RPS4Y1	3	0
FXR1	3	0
AP5B1	3	0
KIAA1217	3	0
PHGDH	2	0
H2AFJ	2	0
FARSA	2	1
ALDH16A1	2	1
ATP5B	2	1
IPO4	2	2
CTNNA1	2	1
ACTN4	2	0
VDAC1	2	0
POLR2H	2	0
YWHAZ	2	2
RAB10	2	0
TRAF4	2	1
GTF2H2C	2	0
RAP1A	2	0
TAF15	2	0
RPS9	2	0
RPS13	2	0
TRIM32	2	0
PRAME	2	0
PRKAG1	2	0
BAG6	2	0
PARP12	2	0
PSMB2	2	0
TONSL	2	0
DHFR	2	0
NVL	2	0
RPLP0P6	2	0
TBL1XR1	2	0
NPRL3	2	0
TEDC1	2	0
H3F3A	1	0
VPS13C	1	2
MYO18A	1	1
CGN	1	0
PSMB3	1	0
PCBP2	1	0
HRNR	1	0
ACTR2	1	0
CNDP2	1	0
MAGEA2	1	0
LMNB1	0	1
FN1	0	28
HIST1H2BC	0	1
MYL12B	0	3
H2AFY	0	3
SSFA2	0	4
TAX1BP1	0	1
UGT2B11	0	4
